# Supplementary material for: Tumors defective in homologous recombination rely on oxidative metabolism: relevance to treatments with PARP inhibitors
Source: EMBO Mol Med. 2020 May 13;12(6):e11217. doi: 10.15252/emmm.201911217 (PMC7278557; doi:10.15252/emmm.201911217)
Supplement: Supplementary file 7 — Source Data for Figure 2 [file EMMM-12-e11217-s005.zip]

Archive with 5 entries (4 files):
- EMM-2019-11217-V3-Original_Blots_Figure_2-sd.pdf
- __MACOSX/
- __MACOSX/._EMM-2019-11217-V3-Original_Blots_Figure_2-sd.pdf
- EMM-2019-11217-V3-Figure_2F_Source_Data-sd.xlsx
- __MACOSX/._EMM-2019-11217-V3-Figure_2F_Source_Data-sd.xlsx
