# Supplementary material for: Tumors defective in homologous recombination rely on oxidative metabolism: relevance to treatments with PARP inhibitors
Source: EMBO Mol Med. 2020 May 13;12(6):e11217. doi: 10.15252/emmm.201911217 (PMC7278557; doi:10.15252/emmm.201911217)
Supplement: Supplementary file 7 — Source Data for Figure 2 [file EMMM-12-e11217-s005.zip › EMM-2019-11217-V3-Figure_2F_Source_Data-sd.xlsx]

## Sheet: Raw data
	Area_BRCA_BASAL_C13				Area_p53_BASAL_C13
Pyruvate-M+0	4931383	4374247	7818861	5498325	8222302	3421083	6293636	4139565
Pyruvate-M+1	825986	608553	1208824	912565	1410829	939551	1131640	656870
Pyruvate-M+2	610568	305180	775188	594711	1055717	274102	826893	488521
Pyruvate-M+3	9854789	3914367	13864550	8516731	10313290	4336461	9517450	7437428
Lactate-M+0	23233110	13085800	32473650	20647300	33175140	17153320	27903200	20103520
Lactate-M+1	8353434	4057475	11024200	7110497	11322200	5853511	9176068	6403346
Lactate-M+2	11921660	5467453	14272810	9266697	12537640	7366257	10482300	8425943
Lactate-M+3	161611900	84523270	222645600	127000000	115000000	92034830	110000000	117000000
Fumarate-M+0	690449	564547	1208072	996478	1117767	887284	1125205	923702
Fumarate-M+1	216400	202909	340995	336708	303424	243070	313842	266066
Fumarate-M+2	396808	299636	667666	571647	494506	389835	519387	407675
Fumarate-M+3	253198	167714	438228	355291	294068	234878	292794	229323
Fumarate-M+4	154113	75802.1	293380	196614	145597	130033	152683	110278
Succite-M+0	6165745	5238614	6862795	6964231	7887369	4601773	6672496	5560824
Succite-M+1	1493730	1106414	1653845	1580307	1679992	911302	1256267	993445
Succite-M+2	5134816	3947136	5506031	5405940	5257148	2999841	4029344	3342589
Succite-M+3	3237914	2199741	3380239	3091390	2620610	1640734	1780046	1521888
Succite-M+4	2729306	1681299	2852725	2635998	1858418	1284288	1411814	1264929
Ketoglutarate-M+0	4642301	5547922	7467133	6720920	14615900	6715474	8558394	6978554
Ketoglutarate-M+1	2316697	2428189	3664962	2860265	5824666	2884230	3200051	2563834
Ketoglutarate-M+2	2590950	2533199	4139774	3138574	5659718	3021756	3222297	2701775
Ketoglutarate-M+3	1753193	1538634	2716228	2025202	3158154	1852616	1810258	1598541
Ketoglutarate-M+4	485153	409910	762481	544678	858435	519921	513102	447005
Ketoglutarate-M+5	174000	134082	284831	204606	279068	196101	177480	159689
Malate-M+0	1358619	1509007	2501779	2204315	2067095	1746598	2663980	2655391
Malate-M+1	641839	791479	1026542	1059603	799916	694930	981072	1070706
Malate-M+2	1095209	1018086	1899719	1545289	1208624	1069324	1401243	1388035
Malate-M+3	831883	651773	1384055	1133671	762784	734144	915771	932925
Malate-M+4	556951	307087	1028140	644589	462248	462042	558151	515804
Glutamate-M+0	29376300	26427840	46061460	42189180	79534720	61799830	78554300	63399220
Glutamate-M+1	10939730	9452032	16761960	15190110	27505250	21498470	26817500	21492130
Glutamate-M+2	24935290	20175010	38221060	33567060	55203940	44589460	49649330	39658560
Glutamate-M+3	12846340	9588828	19279750	16272760	23610110	19959360	20672260	16648750
Glutamate-M+4	13429080	9422702	19923270	16660720	21577580	19477500	18938180	15782790
Glutamate-M+5	9044384	5852976	13336440	10834120	12542800	12348250	11225730	9644828
P-enolpyruvate-M+0	38691.4	19986.7	58332.8	36006.6	74499.8	57684.3	63722.2	48074.3
P-enolpyruvate-M+1	9116.55	3244.67	11524.9	6282.12	15627.2	13366.6	12471.3	9776.22
P-enolpyruvate-M+2	3513.09	1834.47	6807.24	3495.6	1802.01	5179.09	6313.55	5593.64
P-enolpyruvate-M+3	8812.22	3390.09	22906	15177.8		11811.1	12800.6	1576.22
Aconitate-M+0	5241.33	3221.68	3873.94	10777.4	6818.05	5141.63	4279.36	7352.56
Glyceraldehyde 3P-M+0
Glyceraldehyde 3P-M+1	1020.33		566.88	1087.04	1822.09			250.978
Glyceraldehyde 3P-M+2	683.573			1313.48	1582.23	1340.12	1296.35	1876.98
Glyceraldehyde 3P-M+3		2753.08
DiOHacetone P-M+0		98.4606		712.5			434.638	715.15
DiOHacetone P-M+1
DiOHacetone P-M+2							2912.58
DiOHacetone P-M+3	25940.1		41973.4	20712.4	22083.7	23459.9	17490	15148.9
2P-Glycerate-M+0			195.138	613.442	570.802		619.128
2P-Glycerate-M+1					328.043
2P-Glycerate-M+2	94.4847
2P-Glycerate-M+3	745.318	1180.9	2061.34	1269.75	1513.06	1621.23	1240.04	1729.91
3P-Glycerate-M+0	989.141		1907.85	1753.15			1442.29	1808.27
3P-Glycerate-M+1	758.587	279.085	309.914	1291.05	863.433	787.734	872.472	1012.96
3P-Glycerate-M+2	1669.1		2575.92	1783.58		1530.1
3P-Glycerate-M+3	15766.9	16952	24635	19549.2	18931.5	17932.8	22629	29863.9
Citrate-M+0	172805	158774	241852	314859	299680	322318	409426	463284
Citrate-M+1	114034	107786	163784	209381	193316	223647	266373	304184
Citrate-M+2	530559	519589	763267	1075372	967961	1182451	1393178	1823034
Citrate-M+3	305418	279994	420663	572722	437816	580908	651474	858833
Citrate-M+4	398405	354899	543815	721728	522657	738864	765627	1001454
Citrate-M+5	261265	213908	359372	470933	289598	427641	420517	593583
Citrate-M+6	181390	140581	243569	325860	197695	302211	273924	380203
Glucose-M+0	2358.46		5065.81	1345.05	2048.43	5992.42	7391.58	1325.24
Glucose-M+1	928.955	451.954	2106.47	658.167	1909.5	1797.39	2933.55	1013.39
Glucose-M+2	521.873	519.485	1300.86		1020.74	1098.33	1779.19	562.737
Glucose-M+3	260.84		535.45		1165.64	732.084	257.366	519.026
Glucose-M+4	234.498	137.498	6605.43	411.485	14005.4	337.264	732.947	1546.09
Glucose-M+5	10625.4	5023.51	11931.9	7737.25	53165.1	6701.61	14565	26058.1
Glucose 6P-M+0	144.438						46.5717
Glucose 6P-M+1	39.7168			22.8641			172.432
Glucose 6P-M+2	40.7942			35.4404	47.5832		217.267	75.6463
Glucose 6P-M+3	83.9186			32.801		91.0191	145.646	63.6031
Glucose 6P-M+4	157.087	111.447					59.9474
Glucose 6P-M+5	442.574	1542.92					422.562
Glucose 6P-M+6	5092.49	33226.4		6537.15	6018.34	10822.2	5799.1	18112.5
Fructose 6P-M+0	106.079				67.668		127.24	132.834
Fructose 6P-M+1					83.3257
Fructose 6P-M+2	62.1183	51.1668	80.4307		54.4629	60.9357	78.2205
Fructose 6P-M+3	172.765		146.208		80.8641	277.098	156.663
Fructose 6P-M+4		255.84		214.208	200.881	95.7902	111.817	69.7305
Fructose 6P-M+5	2380.99	1584.66	2415.64	1990.69	1395.29	2488.8	1144.74	1996.03
Fructose 6P-M+6	51173	26433.8	59664.4	48814.7	26422		23175.7	18199.1
Asp-M+0	3479719	7711743	5535501	6818536	20264410	12020090	16651820	8921162
Asp-M+1	1746531	3196978	2322508	2902798	7596270	4534509	6062082	3416152
Asp-M+2	2895558	4893029	4354928	4354157	11607820	6763610	8143509	4318169
Asp-M+3	2141407	3236861	3225827	3094264	6833333	4346434	4834274	2781130
Asp-M+4	1563214	2137320	2522360	2071556	4541667	3123242	3285153	1771819
Ribose 5P-M+0	2482.21		3812.89	2002.33	3385.61	4076.25	2574.97	2818.82
Ribose 5P-M+1	1291.41		2123.42	1483.34	1973.82	2310.68	1412.57	1356.46
Ribose 5P-M+2	1122.64		1115.69	447.113	1539.19	1321.84	1035.35
Ribose 5P-M+3	375.098		267.219	141.747	237.966	375.837	303.93
Ribose 5P-M+4	329.444		969.681	388.428	606.11	466.621	546.206	306.322
Ribose 5P-M+5	17092.4	13138.6	25246.2	15739.2	17507.1	23054.2	16916.3	14843.2
Ala-M+0	9520765	6753666	13396090	10316730	16595140	13108050	15209100	11019690
Ala-M+1	2862520	2028935	4015478	3087775	4970468	3919836	4562482	3310476
Ala-M+2	1272188	897349	1793378	1379848	2196090	1743607	2031543	1469683
Ala-M+3	242905	172601	351371	272655	420621	333620	395482	276644
ILeu-M+0	5856987	3869585	11553130	6231656	5961965	12051150	6021387	5513439
ILeu-M+1	1318264	847347	2601510	1464535	1299883	2804072	1384350	1273190
ILeu-M+2	446844	295520	967055	503498	441432	967379	459960	454627
ILeu-M+3	52901.6	33217.3	115678	56250.7	44848	107156	47974.2	43327.9
ILeu-M+4	9515.2	8018.96	16180.5	15940.5	14487.2	13749	10841.6	13937.4
ILeu-M+5	38079.5	179471	114665	141313	250767	256891	83229.7	139876
ILeu-M+6	14227.2	69080.6	31996.3	7153.57	71981.4	90459.6	29555.4	50149.4
Leu-M+0	9683181	6245170	17336180	9923535	10305360	19151490	10310760	9344897
Leu-M+1	2254427	1433906	4055256	2340677	2435475	4570018	2458576	2209224
Leu-M+2	908454	544849	1549761	914303	943290	1695137	953401	815294
Leu-M+3	133349	79196.5	239127	131242	126612	242988	133579	126560
Leu-M+4	20681.9	16455.2	42796.1	24168.6	26889.3	45782.1	30107.6	23911.7
Leu-M+5	9214.37	10733.2	16469.4	12069.6	14591.7	13729.1	17028.4	13793.3
Leu-M+6	7094.44	7438.18	9339.66	7051.92	7477.03	11260.5	8702.39	9913.32
Gly-M+0	322020100	211000000	443216900	325000000	383000000	354000000	376000000	296000000
Gly-M+1	93663800	60459090	129154100	94175890	111000000	102000000	109000000	85393960
Gly-M+2	276979900	176000000	376256300	271000000	294000000	284000000	283000000	225000000
Ser-M+0	1919302	1847670	4004430	3058762	2343196	5695211	2279027	2324390
Ser-M+1	2929037	2666395	5979809	4420321	3142960	8142394	2974774	3155495
Ser-M+2	1448883	1345937	2993008	2231673	1609365	4116653	1531116	1605824
Ser-M+3	7404596	6304609	14811580	10621670	6372787	17436890	5766603	6154781
Val-M+0	22346630	11646220	31056560	18311880	21000450	33213890	23051270	16057280
Val-M+1	4980129	2822914	6975876	4246008	4702064	7421469	4881899	3597772
Val-M+2	1925940	1061147	2688533	1601876	1809499	2841008	1939049	1363681
Val-M+3	276076	152322	397062	233853	264217	399314	273034	198527
Val-M+4	48817.6	25676.9	46533.7	40126.8	39926	48989.6	46212.5	31091.8
Val-M+5	10758.5	5685.5	170176	13554.9	24671.1	88984.1	16269.8	26555.5
2HG-M+0	412570	336002	569280	499762	1222775	899082	1207019	901191
2HG-M+1	133070	105332	182461	165801	402984	299142	377877	287806
2HG-M+2	204955	146081	282720	238386	488236	396342	480519	377505
2HG-M+3	86852.2	56743.5	122896	96272.4	185715	149962	170692	145300
2HG-M+4	98870.6	59438.4	121205	99221.4	169631	153269	165886	136826
2HG-M+5	32289.6	19897.5	45734.1	34936.9	62955.1	54310.4	58413.7	42367.3

## Sheet: isotopo enrichmnt normalization
	enrich_BRCA_BASAL_C13				enrich_p53_BASAL_C13
Pyruvate-M+0	0.30398	0.47534	0.330364	0.35422	0.391498	0.381341	0.35418	0.325377
Pyruvate-M+1	0.050915	0.06613	0.051075	0.05879	0.067175	0.10473	0.063684	0.051631
Pyruvate-M+2	0.037637	0.033163	0.032753	0.038313	0.050267	0.030554	0.046534	0.038399
Pyruvate-M+3	0.607468	0.425366	0.585807	0.548676	0.491059	0.483376	0.535602	0.584594
Lactate-M+0	0.113266	0.122144	0.115805	0.125879	0.19284	0.140132	0.177094	0.132318
Lactate-M+1	0.040725	0.037873	0.039314	0.04335	0.065813	0.04782	0.058238	0.042146
Lactate-M+2	0.05812	0.051034	0.050899	0.056496	0.072878	0.060178	0.066528	0.055458
Lactate-M+3	0.787889	0.788949	0.793982	0.774275	0.668469	0.75187	0.69814	0.770077
Fumarate-M+0	0.403543	0.430752	0.409746	0.40561	0.474563	0.470683	0.468073	0.476861
Fumarate-M+1	0.126478	0.154821	0.115656	0.137055	0.128823	0.128943	0.130555	0.137357
Fumarate-M+2	0.23192	0.228624	0.226455	0.232685	0.209949	0.206798	0.216059	0.210462
Fumarate-M+3	0.147985	0.127966	0.148636	0.144619	0.124851	0.124597	0.121799	0.118388
Fumarate-M+4	0.090074	0.057837	0.099507	0.080031	0.061815	0.068979	0.063514	0.056931
Succite-M+0	0.328638	0.369614	0.338809	0.353912	0.408597	0.402325	0.44043	0.438424
Succite-M+1	0.079617	0.078064	0.081649	0.080309	0.08703	0.079674	0.082922	0.078325
Succite-M+2	0.273689	0.278493	0.271827	0.274722	0.272341	0.262271	0.265964	0.263535
Succite-M+3	0.172583	0.155204	0.166879	0.1571	0.135758	0.143447	0.117495	0.119988
Succite-M+4	0.145474	0.118625	0.140836	0.133958	0.096273	0.112283	0.093189	0.099729
Ketoglutarate-M+0	0.388078	0.440593	0.392276	0.433769	0.48085	0.442096	0.489566	0.482965
Ketoglutarate-M+1	0.193667	0.192837	0.192534	0.184602	0.191626	0.189876	0.183053	0.177435
Ketoglutarate-M+2	0.216593	0.201176	0.217478	0.202564	0.1862	0.198929	0.184325	0.186982
Ketoglutarate-M+3	0.14656	0.122192	0.142693	0.130707	0.103901	0.121962	0.103552	0.11063
Ketoglutarate-M+4	0.040557	0.032553	0.040056	0.035154	0.028242	0.034228	0.029351	0.030936
Ketoglutarate-M+5	0.014546	0.010648	0.014963	0.013205	0.009181	0.01291	0.010152	0.011052
Malate-M+0	0.302959	0.352783	0.319095	0.334623	0.389969	0.371061	0.408572	0.404609
Malate-M+1	0.143124	0.185036	0.130933	0.160851	0.150909	0.147636	0.150466	0.163146
Malate-M+2	0.244221	0.238013	0.242304	0.23458	0.228014	0.227176	0.214907	0.211498
Malate-M+3	0.185502	0.152375	0.176532	0.172095	0.143903	0.155967	0.140451	0.142152
Malate-M+4	0.124195	0.071792	0.131136	0.097851	0.087206	0.09816	0.085603	0.078594
Glutamate-M+0	0.292095	0.326595	0.299911	0.313176	0.361564	0.343957	0.381596	0.380488
Glutamate-M+1	0.108776	0.116808	0.109139	0.112758	0.125038	0.119653	0.130272	0.128984
Glutamate-M+2	0.247937	0.249322	0.248861	0.249173	0.250956	0.24817	0.241183	0.238009
Glutamate-M+3	0.127734	0.118499	0.125532	0.120795	0.107331	0.111087	0.10042	0.099917
Glutamate-M+4	0.133528	0.116446	0.129722	0.123675	0.098091	0.108405	0.091997	0.09472
Glutamate-M+5	0.08993	0.072331	0.086835	0.080423	0.057019	0.068726	0.054532	0.057883
P-enolpyruvate-M+0	0.643428	0.702374	0.585842	0.590639	0.810406	0.655197	0.668595	0.739373
P-enolpyruvate-M+1	0.151606	0.114025	0.115746	0.10305	0.169992	0.151822	0.130853	0.150356
P-enolpyruvate-M+2	0.058422	0.064467	0.068366	0.057341	0.019602	0.058826	0.066244	0.086029
P-enolpyruvate-M+3	0.146545	0.119135	0.230047	0.248971	0	0.134155	0.134308	0.024242
Aconitate-M+0	5241.33	3221.68	3873.94	10777.4	6818.05	5141.63	4279.36	7352.56
Glyceraldehyde 3P-M+0	0	0	0	0	0	0	0	0
Glyceraldehyde 3P-M+1	0.59882	0	1	0.452834	0.535229	0	0	0.117943
Glyceraldehyde 3P-M+2	0.40118	0	0	0.547166	0.464771	1	1	0.882057
Glyceraldehyde 3P-M+3	0	1	0	0	0	0	0	0
DiOHacetone P-M+0	0	1	0	0.033256	0	0	0.020859	0.04508
DiOHacetone P-M+1	0	0	0	0	0	0	0	0
DiOHacetone P-M+2	0	0	0	0	0	0	0.139778	0
DiOHacetone P-M+3	1	0	1	0.966744	1	1	0.839363	0.95492
2P-Glycerate-M+0	0	0	0.086479	0.325746	0.23666	0	0.333014	0
2P-Glycerate-M+1	0	0	0	0	0.13601	0	0	0
2P-Glycerate-M+2	0.112508	0	0	0	0	0	0	0
2P-Glycerate-M+3	0.887492	1	0.913521	0.674254	0.62733	1	0.666986	1
3P-Glycerate-M+0	0.051562	0	0.06483	0.071918	0	0	0.057822	0.055324
3P-Glycerate-M+1	0.039543	0.016197	0.010531	0.052962	0.043619	0.038899	0.034978	0.030992
3P-Glycerate-M+2	0.087006	0	0.087531	0.073167	0	0.075558	0	0
3P-Glycerate-M+3	0.821889	0.983803	0.837109	0.801953	0.956381	0.885542	0.907201	0.913684
Citrate-M+0	0.087992	0.089424	0.088386	0.085308	0.103028	0.085313	0.097937	0.085405
Citrate-M+1	0.058066	0.060707	0.059856	0.05673	0.066461	0.059197	0.063718	0.056075
Citrate-M+2	0.270159	0.292639	0.278939	0.291361	0.332779	0.31298	0.333255	0.336069
Citrate-M+3	0.155518	0.157696	0.153733	0.155173	0.150518	0.153759	0.155836	0.158323
Citrate-M+4	0.202867	0.199883	0.198739	0.195545	0.179686	0.195568	0.183141	0.184614
Citrate-M+5	0.133035	0.120475	0.131334	0.127595	0.099562	0.113191	0.10059	0.109425
Citrate-M+6	0.092363	0.079177	0.089013	0.088289	0.067966	0.079991	0.065524	0.070089
Glucose-M+0	0.157968	0	0.183904	0.132492	0.02794	0.359709	0.267233	0.042716
Glucose-M+1	0.062221	0.073699	0.076471	0.064832	0.026045	0.107892	0.106059	0.032664
Glucose-M+2	0.034955	0.084711	0.047225	0	0.013923	0.06593	0.064324	0.018138
Glucose-M+3	0.017471	0	0.019438	0	0.015899	0.043945	0.009305	0.016729
Glucose-M+4	0.015707	0.022421	0.239797	0.040533	0.191031	0.020245	0.026499	0.049834
Glucose-M+5	0.711679	0.819169	0.433164	0.762144	0.725162	0.402279	0.52658	0.839918
Glucose 6P-M+0	0.024069	0	0	0	0	0	0.006785	0
Glucose 6P-M+1	0.006618	0	0	0.003449	0	0	0.025123	0
Glucose 6P-M+2	0.006798	0	0	0.005347	0.007844	0	0.031655	0.004145
Glucose 6P-M+3	0.013984	0	0	0.004949	0	0.00834	0.02122	0.003485
Glucose 6P-M+4	0.026177	0.003195	0	0	0	0	0.008734	0
Glucose 6P-M+5	0.07375	0.044234	0	0	0	0	0.061566	0
Glucose 6P-M+6	0.848604	0.952571	0	0.986255	0.992156	0.99166	0.844915	0.992371
Fructose 6P-M+0	0.001968	0	0	0	0.002391	0	0.005132	0.006512
Fructose 6P-M+1	0	0	0	0	0.002944	0	0	0
Fructose 6P-M+2	0.001153	0.001806	0.001291	0	0.001924	0.02085	0.003155	0
Fructose 6P-M+3	0.003206	0	0.002347	0	0.002857	0.094811	0.006318	0
Fructose 6P-M+4	0	0.009032	0	0.004199	0.007097	0.032775	0.00451	0.003419
Fructose 6P-M+5	0.044178	0.055945	0.03877	0.039018	0.049296	0.851563	0.046169	0.097856
Fructose 6P-M+6	0.949495	0.933216	0.957592	0.956783	0.933492	0	0.934716	0.892213
Asp-M+0	0.294232	0.364175	0.308193	0.35437	0.398564	0.390416	0.427223	0.420642
Asp-M+1	0.14768	0.150972	0.129307	0.150863	0.149405	0.147282	0.15553	0.161075
Asp-M+2	0.244838	0.231066	0.242464	0.226292	0.228305	0.219684	0.208932	0.203606
Asp-M+3	0.18107	0.152856	0.179601	0.160814	0.134399	0.141174	0.124029	0.131133
Asp-M+4	0.13218	0.100932	0.140434	0.107662	0.089326	0.101444	0.084285	0.083543
Ribose 5P-M+0	0.109381	0	0.113698	0.099115	0.134085	0.128973	0.112991	0.145865
Ribose 5P-M+1	0.056908	0	0.063319	0.073425	0.078172	0.07311	0.061984	0.070192
Ribose 5P-M+2	0.04947	0	0.033269	0.022132	0.060958	0.041823	0.045431	0
Ribose 5P-M+3	0.016529	0	0.007968	0.007016	0.009424	0.011892	0.013337	0
Ribose 5P-M+4	0.014517	0	0.028915	0.019227	0.024005	0.014764	0.023968	0.015851
Ribose 5P-M+5	0.753194	1	0.752829	0.779086	0.693356	0.729438	0.74229	0.768091
Ala-M+0	0.685027	0.685474	0.685001	0.685178	0.686251	0.686102	0.685138	0.685454
Ala-M+1	0.205961	0.20593	0.205329	0.205072	0.205541	0.205172	0.20553	0.20592
Ala-M+2	0.091535	0.091078	0.091703	0.091642	0.090814	0.091264	0.091517	0.091418
Ala-M+3	0.017477	0.017518	0.017967	0.018108	0.017394	0.017462	0.017816	0.017208
ILeu-M+0	0.757028	0.729802	0.750193	0.740071	0.737377	0.739749	0.749181	0.73625
ILeu-M+1	0.170388	0.159809	0.168927	0.173928	0.16077	0.172126	0.172241	0.170018
ILeu-M+2	0.057755	0.055735	0.062795	0.059795	0.054596	0.059382	0.057228	0.06071
ILeu-M+3	0.006838	0.006265	0.007511	0.00668	0.005547	0.006578	0.005969	0.005786
ILeu-M+4	0.00123	0.001512	0.001051	0.001893	0.001792	0.000844	0.001349	0.001861
ILeu-M+5	0.004922	0.033848	0.007446	0.016782	0.031015	0.015769	0.010355	0.018679
ILeu-M+6	0.001839	0.013029	0.002078	0.00085	0.008903	0.005553	0.003677	0.006697
Leu-M+0	0.743921	0.749024	0.745676	0.743166	0.743549	0.744314	0.741133	0.744994
Leu-M+1	0.173199	0.171978	0.174428	0.175292	0.175724	0.177612	0.176721	0.176124
Leu-M+2	0.069793	0.065347	0.066659	0.068471	0.06806	0.065881	0.06853	0.064997
Leu-M+3	0.010245	0.009499	0.010285	0.009829	0.009135	0.009444	0.009602	0.01009
Leu-M+4	0.001589	0.001974	0.001841	0.00181	0.00194	0.001779	0.002164	0.001906
Leu-M+5	0.000708	0.001287	0.000708	0.000904	0.001053	0.000534	0.001224	0.0011
Leu-M+6	0.000545	0.000892	0.000402	0.000528	0.000539	0.000438	0.000626	0.00079
Gly-M+0	0.464901	0.471551	0.467219	0.470894	0.486041	0.478378	0.489583	0.488132
Gly-M+1	0.135223	0.135116	0.136148	0.136452	0.140863	0.137838	0.141927	0.140823
Gly-M+2	0.399876	0.393332	0.396632	0.392654	0.373096	0.383784	0.36849	0.371046
Ser-M+0	0.140076	0.151889	0.144102	0.150438	0.173978	0.160922	0.181574	0.175552
Ser-M+1	0.21377	0.219193	0.215188	0.217403	0.23336	0.230069	0.237005	0.238322
Ser-M+2	0.105744	0.110644	0.107705	0.109759	0.119493	0.116319	0.121987	0.121281
Ser-M+3	0.54041	0.518275	0.533005	0.522401	0.473169	0.492691	0.459435	0.464845
Val-M+0	0.755251	0.741138	0.751343	0.749035	0.754304	0.754627	0.763092	0.754752
Val-M+1	0.168314	0.179644	0.168765	0.17368	0.168891	0.168617	0.161611	0.169109
Val-M+2	0.065091	0.067529	0.065043	0.065524	0.064994	0.064548	0.06419	0.064098
Val-M+3	0.009331	0.009693	0.009606	0.009566	0.00949	0.009073	0.009039	0.009332
Val-M+4	0.00165	0.001634	0.001126	0.001641	0.001434	0.001113	0.00153	0.001461
Val-M+5	0.000364	0.000362	0.004117	0.000554	0.000886	0.002022	0.000539	0.001248
2HG-M+0	0.425941	0.464416	0.429874	0.44056	0.482872	0.46057	0.490577	0.47657
2HG-M+1	0.137383	0.145588	0.13778	0.14616	0.159138	0.153241	0.153583	0.152198
2HG-M+2	0.211598	0.20191	0.213487	0.210147	0.192804	0.203033	0.195301	0.199633
2HG-M+3	0.089667	0.07843	0.092801	0.084868	0.073338	0.076821	0.069376	0.076838
2HG-M+4	0.102075	0.082155	0.091524	0.087467	0.066987	0.078514	0.067422	0.072356
2HG-M+5	0.033336	0.027502	0.034535	0.030798	0.024861	0.027821	0.023741	0.022405
