# Supplementary material for: Tumors defective in homologous recombination rely on oxidative metabolism: relevance to treatments with PARP inhibitors
Source: EMBO Mol Med. 2020 May 13;12(6):e11217. doi: 10.15252/emmm.201911217 (PMC7278557; doi:10.15252/emmm.201911217)
Supplement: Supplementary file 9 — Source Data for Figure 4 [file EMMM-12-e11217-s007.zip › EMM-2019-11217-V3-Figure_4A_Source_Data-sd.xlsx]

## Sheet: Raw data
	Area_BRCA_BASAL_C13				Area_BRCA_METFORMI_C13				Area_p53_BASAL_C13				Area_p53_METFORMI_C13
Pyruvate-M+0	4931383	4374247	7818861	5498325	8163206	6572314	7689027	7561507	8222302	3421083	6293636	4139565	8210414	6530768	5500163	3740187
Pyruvate-M+1	825986	608553	1208824	912565	961582	852855	926508	852129	1410829	939551	1131640	656870	1101896	852028	723769	479819
Pyruvate-M+2	610568	305180	775188	594711	419672	451163	512978	391105	1055717	274102	826893	488521	685542	485181	466095	284483
Pyruvate-M+3	9854789	3914367	13864550	8516731	5080259	7786962	9600650	5232967	10313290	4336461	9517450	7437428	15046880	12060970	9673594	5919149
Lactate-M+0	23233110	13085800	32473650	20647300	31199470	43636570	44003700	37362260	33175140	17153320	27903200	20103520	70458130	62925530	59942440	44741090
Lactate-M+1	8353434	4057475	11024200	7110497	7202521	10458210	10404130	8972164	11322200	5853511	9176068	6403346	17288620	15428920	14682980	10923080
Lactate-M+2	11921660	5467453	14272810	9266697	9355951	13623260	13890410	13104220	12537640	7366257	10482300	8425943	25827860	23466690	22239410	17792230
Lactate-M+3	161611900	84523270	222645600	127000000	199539300	260000000	293000000	311000000	115000000	92034830	110000000	117000000	542000000	504000000	492000000	367000000
Fumarate-M+0	690449	564547	1208072	996478	2661239	2828546	2776914	3990506	1117767	887284	1125205	923702	7316906	7392696	5798504	3610417
Fumarate-M+1	216400	202909	340995	336708	554972	619719	590245	864987	303424	243070	313842	266066	1553695	1583694	1238367	778543
Fumarate-M+2	396808	299636	667666	571647	455843	464942	465992	703984	494506	389835	519387	407675	1181759	1217731	958721	654027
Fumarate-M+3	253198	167714	438228	355291	272660	315141	325919	469248	294068	234878	292794	229323	938160	965704	761409	512045
Fumarate-M+4	154113	75802.1	293380	196614	55682.2	70518.8	72481.3	99579.1	145597	130033	152683	110278	239271	242662	189560	118857
Succite-M+0	6165745	5238614	6862795	6964231	17322510	23309280	22601460	19043920	7887369	4601773	6672496	5560824	20183400	17611710	20179220	19869930
Succite-M+1	1493730	1106414	1653845	1580307	4274989	4439889	4229260	3622646	1679992	911302	1256267	993445	3755428	3352256	3774355	3794876
Succite-M+2	5134816	3947136	5506031	5405940	2318371	3401233	3437538	2781901	5257148	2999841	4029344	3342589	3481466	2801773	3583098	3254676
Succite-M+3	3237914	2199741	3380239	3091390	412927	587230	619185	491773	2620610	1640734	1780046	1521888	630892	540898	562934	631048
Succite-M+4	2729306	1681299	2852725	2635998	303028	443905	434309	367074	1858418	1284288	1411814	1264929	508447	421256	522991	490913
Ketoglutarate-M+0	4642301	5547922	7467133	6720920	6006835	4915098	5706420	5913614	14615900	6715474	8558394	6978554	8211381	6566259	4827941	4992302
Ketoglutarate-M+1	2316697	2428189	3664962	2860265	1197342	985962	1199970	1223677	5824666	2884230	3200051	2563834	1759386	1387310	1074437	1062749
Ketoglutarate-M+2	2590950	2533199	4139774	3138574	575963	496890	597876	578853	5659718	3021756	3222297	2701775	1007138	814414	593592	609382
Ketoglutarate-M+3	1753193	1538634	2716228	2025202	238346	196644	227224	227632	3158154	1852616	1810258	1598541	400471	325068	226964	250995
Ketoglutarate-M+4	485153	409910	762481	544678	58663.5	48647.2	68639	70820.2	858435	519921	513102	447005	119791	96594.5	64206.6	71167.9
Ketoglutarate-M+5	174000	134082	284831	204606	33728.3	22933	28614.9	22371.1	279068	196101	177480	159689	57913	34556.4	39029.2	19953
Malate-M+0	1358619	1509007	2501779	2204315	5858405	5918470	5239018	12654660	2067095	1746598	2663980	2655391	20689500	21056690	17692600	13318150
Malate-M+1	641839	791479	1026542	1059603	1767339	1762398	1563520	3834838	799916	694930	981072	1070706	6122002	6219130	5236370	4030068
Malate-M+2	1095209	1018086	1899719	1545289	1298987	1195337	1082545	2879497	1208624	1069324	1401243	1388035	4171545	4187620	3608706	2916120
Malate-M+3	831883	651773	1384055	1133671	734921	890779	801065	1681278	762784	734144	915771	932925	3286194	3365229	2824971	2203254
Malate-M+4	556951	307087	1028140	644589	220018	270705	239310	506196	462248	462042	558151	515804	1052444	1069959	888494	671124
Glutamate-M+0	29376300	26427840	46061460	42189180	148443700	186000000	142000000	158000000	79534720	61799830	78554300	63399220	120000000	117000000	102000000	95620780
Glutamate-M+1	10939730	9452032	16761960	15190110	45768780	57843540	43977530	48835170	27505250	21498470	26817500	21492130	36918340	35948920	31432850	29542030
Glutamate-M+2	24935290	20175010	38221060	33567060	28514960	37417520	29333860	31425920	55203940	44589460	49649330	39658560	26909500	25731080	23232510	21255250
Glutamate-M+3	12846340	9588828	19279750	16272760	6712806	8879902	7053749	7287292	23610110	19959360	20672260	16648750	6683405	6348983	5762792	5219338
Glutamate-M+4	13429080	9422702	19923270	16660720	2865061	3988285	3220803	3200947	21577580	19477500	18938180	15782790	3356933	3124607	2919416	2625908
Glutamate-M+5	9044384	5852976	13336440	10834120	989018	1453288	1150910	1109840	12542800	12348250	11225730	9644828	1344171	1261261	1170040	1083095
P-enolpyruvate-M+0	38691.4	19986.7	58332.8	36006.6	4467.88	8189.53	6350.3	3736.53	74499.8	57684.3	63722.2	48074.3	6295.18		2638.68	5199.91
P-enolpyruvate-M+1	9116.55	3244.67	11524.9	6282.12	1306.88	928.648			15627.2	13366.6	12471.3	9776.22		990.014
P-enolpyruvate-M+2	3513.09	1834.47	6807.24	3495.6		2355.95			1802.01	5179.09	6313.55	5593.64
P-enolpyruvate-M+3	8812.22	3390.09	22906	15177.8		10115.4	9263.27			11811.1	12800.6	1576.22	17593.1	2908.08	1611.65	3894.55
Aconitate-M+0	5241.33	3221.68	3873.94	10777.4	11079.9	11642.8	8241.28	6895.18	6818.05	5141.63	4279.36	7352.56	11577.7	11347.8	8470.01	5527.72
Glyceraldehyde 3P-M+0						486.25		1115.27					367.79			327.358
Glyceraldehyde 3P-M+1	1020.33		566.88	1087.04					1822.09			250.978		719.799
Glyceraldehyde 3P-M+2	683.573			1313.48			2488.45		1582.23	1340.12	1296.35	1876.98	1127.64		1228.53
Glyceraldehyde 3P-M+3		2753.08			4116.41	10150.7	7348.63	12393.4					9130.14	8661.8	7907.05
DiOHacetone P-M+0		98.4606		712.5		1590.44					434.638	715.15			644.415
DiOHacetone P-M+1															2185.39
DiOHacetone P-M+2					2736.28						2912.58				2190.27
DiOHacetone P-M+3	25940.1		41973.4	20712.4	38472.9	42441.4	31893.7	39233.3	22083.7	23459.9	17490	15148.9	35879.8	32732.8	26311.9	23310.1
2P-Glycerate-M+0			195.138	613.442	3194.63	3554.8	3347.63	3926.8	570.802		619.128		2904.19	2774.2		1496.57
2P-Glycerate-M+1					2785.47	2680.83	2692.8	3432.41	328.043				1996.37	2642.63		1306.26
2P-Glycerate-M+2	94.4847				3442.34	3525.16	3623.7	3407.54					4080.12	3178.84		2666.51
2P-Glycerate-M+3	745.318	1180.9	2061.34	1269.75	8108.5	9009.43	7201.32	8495.3	1513.06	1621.23	1240.04	1729.91	9942.72	8471.11	5842.77	3924.01
3P-Glycerate-M+0	989.141		1907.85	1753.15	1482.41	1742.07	1187.78	1087.92			1442.29	1808.27	2320.59	2345.96	1088.97
3P-Glycerate-M+1	758.587	279.085	309.914	1291.05	482.662	1811.88	1799.57	494.001	863.433	787.734	872.472	1012.96	1192.7		2138.53
3P-Glycerate-M+2	1669.1		2575.92	1783.58		3487.53	2212.55	2747.71		1530.1			3141.99	3996.97	3467.46
3P-Glycerate-M+3	15766.9	16952	24635	19549.2	20874.3	20082.7	20354.6	26356.3	18931.5	17932.8	22629	29863.9	32174.5	35529.1	31678.9	14272
Citrate-M+0	172805	158774	241852	314859	287160	248755	226079	220718	299680	322318	409426	463284	422556	494276	387926	422830
Citrate-M+1	114034	107786	163784	209381	92740.3	112805	142284	93300.8	193316	223647	266373	304184	187166	235022	181811	205857
Citrate-M+2	530559	519589	763267	1075372	134812	275898	313592	183384	967961	1182451	1393178	1823034	976975	1035520	786833	756339
Citrate-M+3	305418	279994	420663	572722	52079.4	123482	131762	82409	437816	580908	651474	858833	395310	433178	319158	317833
Citrate-M+4	398405	354899	543815	721728	20419.3	73633.2	80587.4	44630.2	522657	738864	765627	1001454	253579	270506	205397	203724
Citrate-M+5	261265	213908	359372	470933	16548.7	43924.5	53617.5	30746.3	289598	427641	420517	593583	172698	179370	138538	131130
Citrate-M+6	181390	140581	243569	325860	7438.13	15766.9	19524.9	9161.27	197695	302211	273924	380203	63451.5	68225	50900.3	50640.2
Glucose-M+0	2358.46		5065.81	1345.05	241187	8010.3	3159.79	3175.53	2048.43	5992.42	7391.58	1325.24	2142.97	2576.55	3573.22	2076.51
Glucose-M+1	928.955	451.954	2106.47	658.167	109599	2356.23	1879.81	1270.69	1909.5	1797.39	2933.55	1013.39	644.271	1056.6	1580.73	1073.04
Glucose-M+2	521.873	519.485	1300.86		63228.9	791.533	855.001	776.337	1020.74	1098.33	1779.19	562.737	577.016	906.706	972.441	283.578
Glucose-M+3	260.84		535.45		18081	725.939	558.414	275.589	1165.64	732.084	257.366	519.026		234.828	515.269	271.995
Glucose-M+4	234.498	137.498	6605.43	411.485	5663.22	1120.82	2699.73	6483.23	14005.4	337.264	732.947	1546.09	623.052	3391.87	3559.01	327.489
Glucose-M+5	10625.4	5023.51	11931.9	7737.25	42637.7	17614.6	15212		53165.1	6701.61	14565	26058.1	9498.2	22332.8	19643.9	8837.39
Glucose 6P-M+0	144.438						74.971				46.5717		22.4324
Glucose 6P-M+1	39.7168			22.8641		33.0329	24.974	77.7533			172.432		90.8947	35.5389	82.6556
Glucose 6P-M+2	40.7942			35.4404		36.9083		147.457	47.5832		217.267	75.6463		62.4655	82.2034
Glucose 6P-M+3	83.9186			32.801	64.0588			118.28		91.0191	145.646	63.6031	51.0551		61.0368
Glucose 6P-M+4	157.087	111.447									59.9474		80.1447	108.147	72.1661	38.0707
Glucose 6P-M+5	442.574	1542.92			586.443		117.908	1135.43			422.562			116.102
Glucose 6P-M+6	5092.49	33226.4		6537.15	7107.06	3714.26	248.278	26400.9	6018.34	10822.2	5799.1	18112.5	1580.9	2212.41	2188.86	2140.36
Fructose 6P-M+0	106.079				236.567		270.583	223.296	67.668		127.24	132.834			92.7326
Fructose 6P-M+1									83.3257					65.676	86.4274
Fructose 6P-M+2	62.1183	51.1668	80.4307		166.422	208.75	103.583		54.4629	60.9357	78.2205				131.625
Fructose 6P-M+3	172.765		146.208			249.715	266.824	270.551	80.8641	277.098	156.663				239.712
Fructose 6P-M+4		255.84		214.208	341.691	290.933			200.881	95.7902	111.817	69.7305	185.959
Fructose 6P-M+5	2380.99	1584.66	2415.64	1990.69	5417.5		4088.39		1395.29	2488.8	1144.74	1996.03	2673.13			2586.35
Fructose 6P-M+6	51173	26433.8	59664.4	48814.7	100814	105530	101142	70347.9	26422		23175.7	18199.1	63106.6		57109.9	62193.9
Asp-M+0	3479719	7711743	5535501	6818536	4873569	7402720	3811891	4493833	20264410	12020090	16651820	8921162	5244460	3754085	3274194	2654623
Asp-M+1	1746531	3196978	2322508	2902798	1543521	2315579	1193836	1439196	7596270	4534509	6062082	3416152	1650693	1177474	1027490	838716
Asp-M+2	2895558	4893029	4354928	4354157	960169	1374807	746601	924113	11607820	6763610	8143509	4318169	993914	715472	627526	506895
Asp-M+3	2141407	3236861	3225827	3094264	682480	1059983	603418	686792	6833333	4346434	4834274	2781130	820566	615241	536189	415350
Asp-M+4	1563214	2137320	2522360	2071556	216925	338338	191394	216498	4541667	3123242	3285153	1771819	264130	178815	172497	127266
Ribose 5P-M+0	2482.21		3812.89	2002.33	4796.92	5227.04	6468.86	5562.39	3385.61	4076.25	2574.97	2818.82	5682.03	5786.13	5482.44	4891.54
Ribose 5P-M+1	1291.41		2123.42	1483.34	2982.22	1810.04	3198.06	2796.38	1973.82	2310.68	1412.57	1356.46	2978.11	3891.81	1856.1	2363.22
Ribose 5P-M+2	1122.64		1115.69	447.113	1658.86	1584.66	2147.22	1494.97	1539.19	1321.84	1035.35		1984.35	1867.35	1933.9	1127.09
Ribose 5P-M+3	375.098		267.219	141.747	705.02	654.952	1140.25	481.272	237.966	375.837	303.93		875.608	660.199	363.349	381.575
Ribose 5P-M+4	329.444		969.681	388.428	448.749	1558.26	2737.45	1245.9	606.11	466.621	546.206	306.322	919.636	1252.04	937.333	1241.98
Ribose 5P-M+5	17092.4	13138.6	25246.2	15739.2	43004.2	65182.9	100874	57823.6	17507.1	23054.2	16916.3	14843.2	42237.8	44435.9	43015.2	37962.6
Ala-M+0	9520765	6753666	13396090	10316730	8146411	10479400	8108793	8787948	16595140	13108050	15209100	11019690	13946580	12603360	10775960	11117170
Ala-M+1	2862520	2028935	4015478	3087775	2417268	3121602	2408226	2616257	4970468	3919836	4562482	3310476	4148639	3758556	3186365	3330678
Ala-M+2	1272188	897349	1793378	1379848	1071781	1384024	1069010	1162692	2196090	1743607	2031543	1469683	1831511	1670437	1414045	1471363
Ala-M+3	242905	172601	351371	272655	200399	259683	203790	219250	420621	333620	395482	276644	348467	316486	266487	277796
ILeu-M+0	5856987	3869585	11553130	6231656	6354343	7087231	6843255	8330430	5961965	12051150	6021387	5513439	7546730	6629613	5499897	3617027
ILeu-M+1	1318264	847347	2601510	1464535	1474858	1634670	1582562	1941342	1299883	2804072	1384350	1273190	1712926	1481134	1212547	845690
ILeu-M+2	446844	295520	967055	503498	496503	564399	552042	660790	441432	967379	459960	454627	587022	453334	417137	328443
ILeu-M+3	52901.6	33217.3	115678	56250.7	53781.3	63109.9	59568.9	75594.3	44848	107156	47974.2	43327.9	72030.2	46446.2	44516.7	31141.2
ILeu-M+4	9515.2	8018.96	16180.5	15940.5	8729.71	10530.7	10511.8	10890.3	14487.2	13749	10841.6	13937.4	14005.9	14195.9	16552.2	6419.63
ILeu-M+5	38079.5	179471	114665	141313	147410	64897.9	165665	292778	250767	256891	83229.7	139876	151916	235290	55629.9	28372.2
ILeu-M+6	14227.2	69080.6	31996.3	7153.57	13879.4	23824	60001.8	117144	71981.4	90459.6	29555.4	50149.4	51616.6	10308.4	106826	11993.6
Leu-M+0	9683181	6245170	17336180	9923535	10454860	12324900	11204280	13126250	10305360	19151490	10310760	9344897	12869850	11707010	9614707	6901653
Leu-M+1	2254427	1433906	4055256	2340677	2420826	2904752	2603156	3079688	2435475	4570018	2458576	2209224	3013640	2749375	2231599	1644582
Leu-M+2	908454	544849	1549761	914303	902860	1056190	962133	1146917	943290	1695137	953401	815294	1087679	1000288	825586	576020
Leu-M+3	133349	79196.5	239127	131242	130612	153564	143342	159067	126612	242988	133579	126560	158358	147027	120146	81205.7
Leu-M+4	20681.9	16455.2	42796.1	24168.6	23906.2	29344.1	26345.6	35795.3	26889.3	45782.1	30107.6	23911.7	28785.3	26258.9	23608.8	14792.8
Leu-M+5	9214.37	10733.2	16469.4	12069.6	16505.5	12424.2	22864.2	9243.39	14591.7	13729.1	17028.4	13793.3	13739.4	15227	14691.9	8745.11
Leu-M+6	7094.44	7438.18	9339.66	7051.92	6461.79	8177.85	7294.97	9479.2	7477.03	11260.5	8702.39	9913.32	12399.4	8403.15	9459.41	4579.96
Gly-M+0	322020100	211000000	443216900	325000000	337510600	440000000	381000000	403000000	383000000	354000000	376000000	296000000	451000000	439000000	384000000	362000000
Gly-M+1	93663800	60459090	129154100	94175890	96856670	128000000	110000000	116000000	111000000	102000000	109000000	85393960	131000000	128000000	111000000	104000000
Gly-M+2	276979900	176000000	376256300	271000000	194633800	254000000	224000000	234000000	294000000	284000000	283000000	225000000	260000000	250000000	220000000	206000000
Ser-M+0	1919302	1847670	4004430	3058762	9663181	14476790	9536285	14663670	2343196	5695211	2279027	2324390	6789301	5953216	5371062	5835290
Ser-M+1	2929037	2666395	5979809	4420321	11220600	16617100	11174230	17109860	3142960	8142394	2974774	3155495	8172309	7004895	6420755	7011330
Ser-M+2	1448883	1345937	2993008	2231673	6356775	9430562	6335998	9738614	1609365	4116653	1531116	1605824	4589821	3922618	3604876	3900537
Ser-M+3	7404596	6304609	14811580	10621670	10295860	15807020	10777140	16726660	6372787	17436890	5766603	6154781	7793093	6674647	6045317	6304345
Val-M+0	22346630	11646220	31056560	18311880	15494690	19054050	18600030	19882740	21000450	33213890	23051270	16057280	17541280	15496870	14799010	9995299
Val-M+1	4980129	2822914	6975876	4246008	3480060	4243784	4254534	4631772	4702064	7421469	4881899	3597772	3966306	3527616	3381248	2301676
Val-M+2	1925940	1061147	2688533	1601876	1328198	1627413	1606973	1752588	1809499	2841008	1939049	1363681	1520313	1351883	1279207	859066
Val-M+3	276076	152322	397062	233853	193478	239656	235613	255828	264217	399314	273034	198527	218220	193265	188391	126153
Val-M+4	48817.6	25676.9	46533.7	40126.8	32766.9	36922.9	32293.8	39873.8	39926	48989.6	46212.5	31091.8	33368	34999	22541.5	23119.4
Val-M+5	10758.5	5685.5	170176	13554.9	3033.47	59262	98577.3	104988	24671.1	88984.1	16269.8	26555.5	1303.19	4397.81	83725	4457.41
2HG-M+0	412570	336002	569280	499762	1124548	1358140	1195128	1322061	1222775	899082	1207019	901191	2856241	2821429	2176067	2082380
2HG-M+1	133070	105332	182461	165801	344336	415935	366625	227697	402984	299142	377877	287806	859599	851467	656178	639762
2HG-M+2	204955	146081	282720	238386	198819	256343	217710	237156	488236	396342	480519	377505	538583	510207	407111	384500
2HG-M+3	86852.2	56743.5	122896	96272.4	44893.4	57650.5	48100.9	54721.3	185715	149962	170692	145300	131118	122397	95626.6	93811.5
2HG-M+4	98870.6	59438.4	121205	99221.4	22708.1	28201	25075.6	27467.1	169631	153269	165886	136826	60255.2	57127	47990.6	43241.6
2HG-M+5	32289.6	19897.5	45734.1	34936.9	20262.2	18634.6	20313	17709.8	62955.1	54310.4	58413.7	42367.3	28942.5	24547.4	18715.3	20723.4

## Sheet: isotopo enrichmnt normalization
	enrich_BRCA_BASAL_C13				enrich_BRCA_METFORMI_C13				enrich_p53_BASAL_C13				enrich_p53_METFORMI_C13
Pyruvate-M+0	0.30398	0.47534	0.330364	0.35422	0.558179	0.4196	0.410538	0.538657	0.391498	0.381341	0.35418	0.325377	0.32783	0.327703	0.336121	0.358818
Pyruvate-M+1	0.050915	0.06613	0.051075	0.05879	0.06575	0.054449	0.049469	0.060703	0.067175	0.10473	0.063684	0.051631	0.043997	0.042753	0.04423	0.046032
Pyruvate-M+2	0.037637	0.033163	0.032753	0.038313	0.028696	0.028804	0.027389	0.027861	0.050267	0.030554	0.046534	0.038399	0.027373	0.024346	0.028484	0.027292
Pyruvate-M+3	0.607468	0.425366	0.585807	0.548676	0.347375	0.497147	0.512604	0.372779	0.491059	0.483376	0.535602	0.584594	0.6008	0.605199	0.591165	0.567858
Lactate-M+0	0.113266	0.122144	0.115805	0.125879	0.126162	0.133153	0.121793	0.10086	0.19284	0.140132	0.177094	0.132318	0.107475	0.103868	0.101793	0.101579
Lactate-M+1	0.040725	0.037873	0.039314	0.04335	0.029125	0.031912	0.028797	0.02422	0.065813	0.04782	0.058238	0.042146	0.026372	0.025468	0.024934	0.024799
Lactate-M+2	0.05812	0.051034	0.050899	0.056496	0.037833	0.04157	0.038446	0.035375	0.072878	0.060178	0.066528	0.055458	0.039397	0.038735	0.037767	0.040395
Lactate-M+3	0.787889	0.788949	0.793982	0.774275	0.80688	0.793365	0.810964	0.839545	0.668469	0.75187	0.69814	0.770077	0.826756	0.831929	0.835506	0.833227
Fumarate-M+0	0.403543	0.430752	0.409746	0.40561	0.665244	0.657975	0.65624	0.65116	0.474563	0.470683	0.468073	0.476861	0.651562	0.648341	0.648127	0.636321
Fumarate-M+1	0.126478	0.154821	0.115656	0.137055	0.138729	0.144159	0.139487	0.141146	0.128823	0.128943	0.130555	0.137357	0.138355	0.13889	0.138418	0.137215
Fumarate-M+2	0.23192	0.228624	0.226455	0.232685	0.11395	0.108155	0.110123	0.114874	0.209949	0.206798	0.216059	0.210462	0.105234	0.106795	0.107161	0.11527
Fumarate-M+3	0.147985	0.127966	0.148636	0.144619	0.068158	0.073308	0.077021	0.076571	0.124851	0.124597	0.121799	0.118388	0.083542	0.084692	0.085106	0.090246
Fumarate-M+4	0.090074	0.057837	0.099507	0.080031	0.013919	0.016404	0.017129	0.016249	0.061815	0.068979	0.063514	0.056931	0.021307	0.021281	0.021188	0.020948
Succite-M+0	0.328638	0.369614	0.338809	0.353912	0.703257	0.724306	0.72159	0.723902	0.408597	0.402325	0.44043	0.438424	0.706711	0.71222	0.70501	0.708592
Succite-M+1	0.079617	0.078064	0.081649	0.080309	0.173556	0.137964	0.135026	0.137705	0.08703	0.079674	0.082922	0.078325	0.131494	0.135566	0.131866	0.135331
Succite-M+2	0.273689	0.278493	0.271827	0.274722	0.094121	0.105689	0.109749	0.105746	0.272341	0.262271	0.265964	0.263535	0.121902	0.113304	0.125184	0.116067
Succite-M+3	0.172583	0.155204	0.166879	0.1571	0.016764	0.018247	0.019769	0.018693	0.135758	0.143447	0.117495	0.119988	0.02209	0.021874	0.019667	0.022504
Succite-M+4	0.145474	0.118625	0.140836	0.133958	0.012302	0.013794	0.013866	0.013953	0.096273	0.112283	0.093189	0.099729	0.017803	0.017036	0.018272	0.017507
Ketoglutarate-M+0	0.388078	0.440593	0.392276	0.433769	0.74059	0.737319	0.728906	0.735802	0.48085	0.442096	0.489566	0.482965	0.710568	0.711851	0.707269	0.712519
Ketoglutarate-M+1	0.193667	0.192837	0.192534	0.184602	0.147622	0.147905	0.153277	0.152256	0.191626	0.189876	0.183053	0.177435	0.152248	0.150399	0.1574	0.151679
Ketoglutarate-M+2	0.216593	0.201176	0.217478	0.202564	0.071011	0.074539	0.076369	0.072024	0.1862	0.198929	0.184325	0.186982	0.087152	0.088291	0.086958	0.086973
Ketoglutarate-M+3	0.14656	0.122192	0.142693	0.130707	0.029386	0.029499	0.029024	0.028323	0.103901	0.121962	0.103552	0.11063	0.034655	0.035241	0.033249	0.035823
Ketoglutarate-M+4	0.040557	0.032553	0.040056	0.035154	0.007233	0.007298	0.008768	0.008812	0.028242	0.034228	0.029351	0.030936	0.010366	0.010472	0.009406	0.010157
Ketoglutarate-M+5	0.014546	0.010648	0.014963	0.013205	0.004158	0.00344	0.003655	0.002784	0.009181	0.01291	0.010152	0.011052	0.005011	0.003746	0.005718	0.002848
Malate-M+0	0.302959	0.352783	0.319095	0.334623	0.592976	0.589625	0.586975	0.587047	0.389969	0.371061	0.408572	0.404609	0.585745	0.58656	0.584857	0.575579
Malate-M+1	0.143124	0.185036	0.130933	0.160851	0.178886	0.175578	0.175175	0.177897	0.150909	0.147636	0.150466	0.163146	0.173321	0.173241	0.173097	0.17417
Malate-M+2	0.244221	0.238013	0.242304	0.23458	0.131481	0.119085	0.121287	0.133579	0.228014	0.227176	0.214907	0.211498	0.118102	0.116651	0.119292	0.126028
Malate-M+3	0.185502	0.152375	0.176532	0.172095	0.074387	0.088743	0.089751	0.077994	0.143903	0.155967	0.140451	0.142152	0.093036	0.093743	0.093384	0.095219
Malate-M+4	0.124195	0.071792	0.131136	0.097851	0.02227	0.026969	0.026812	0.023482	0.087206	0.09816	0.085603	0.078594	0.029796	0.029805	0.029371	0.029004
Glutamate-M+0	0.292095	0.326595	0.299911	0.313176	0.636294	0.629266	0.626277	0.632356	0.361564	0.343957	0.381596	0.380488	0.614715	0.617692	0.612548	0.615533
Glutamate-M+1	0.108776	0.116808	0.109139	0.112758	0.196185	0.195693	0.193958	0.195451	0.125038	0.119653	0.130272	0.128984	0.189119	0.189789	0.188766	0.190169
Glutamate-M+2	0.247937	0.249322	0.248861	0.249173	0.122227	0.126589	0.129374	0.125775	0.250956	0.24817	0.241183	0.238009	0.137847	0.135845	0.13952	0.136825
Glutamate-M+3	0.127734	0.118499	0.125532	0.120795	0.028774	0.030042	0.03111	0.029166	0.107331	0.111087	0.10042	0.099917	0.034237	0.033519	0.034608	0.033598
Glutamate-M+4	0.133528	0.116446	0.129722	0.123675	0.012281	0.013493	0.014205	0.012811	0.098091	0.108405	0.091997	0.09472	0.017196	0.016496	0.017532	0.016904
Glutamate-M+5	0.08993	0.072331	0.086835	0.080423	0.004239	0.004917	0.005076	0.004442	0.057019	0.068726	0.054532	0.057883	0.006886	0.006659	0.007027	0.006972
P-enolpyruvate-M+0	0.643428	0.702374	0.585842	0.590639	0.773692	0.379329	0.406717	1	0.810406	0.655197	0.668595	0.739373	0.263526	0	0.620818	0.571767
P-enolpyruvate-M+1	0.151606	0.114025	0.115746	0.10305	0.226308	0.043014	0	0	0.169992	0.151822	0.130853	0.150356	0	0.253974	0	0
P-enolpyruvate-M+2	0.058422	0.064467	0.068366	0.057341	0	0.109125	0	0	0.019602	0.058826	0.066244	0.086029	0	0	0	0
P-enolpyruvate-M+3	0.146545	0.119135	0.230047	0.248971	0	0.468532	0.593283	0	0	0.134155	0.134308	0.024242	0.736474	0.746026	0.379182	0.428233
Aconitate-M+0	5241.33	3221.68	3873.94	10777.4	11079.9	11642.8	8241.28	6895.18	6818.05	5141.63	4279.36	7352.56	11577.7	11347.8	8470.01	5527.72
Glyceraldehyde 3P-M+0	0	0	0	0	0	0.045713	0	0.08256	0	0	0	0	0.034614	0	0	1
Glyceraldehyde 3P-M+1	0.59882	0	1	0.452834	0	0	0	0	0.535229	0	0	0.117943	0	0.076725	0	0
Glyceraldehyde 3P-M+2	0.40118	0	0	0.547166	0	0	0.252966	0	0.464771	1	1	0.882057	0.106125	0	0.134478	0
Glyceraldehyde 3P-M+3	0	1	0	0	1	0.954287	0.747034	0.91744	0	0	0	0	0.859261	0.923275	0.865522	0
DiOHacetone P-M+0	0	1	0	0.033256	0	0.03612	0	0	0	0	0.020859	0.04508	0	0	0.020567	0
DiOHacetone P-M+1	0	0	0	0	0	0	0	0	0	0	0	0	0	0	0.069749	0
DiOHacetone P-M+2	0	0	0	0	0.0664	0	0	0	0	0	0.139778	0	0	0	0.069905	0
DiOHacetone P-M+3	1	0	1	0.966744	0.9336	0.96388	1	1	1	1	0.839363	0.95492	1	1	0.839778	1
2P-Glycerate-M+0	0	0	0.086479	0.325746	0.182228	0.189385	0.198491	0.203862	0.23666	0	0.333014	0	0.153471	0.16255	0	0.159322
2P-Glycerate-M+1	0	0	0	0	0.158889	0.142824	0.159664	0.178196	0.13601	0	0	0	0.105497	0.15484	0	0.139063
2P-Glycerate-M+2	0.112508	0	0	0	0.196358	0.187806	0.214859	0.176904	0	0	0	0	0.215612	0.186259	0	0.283872
2P-Glycerate-M+3	0.887492	1	0.913521	0.674254	0.462525	0.479985	0.426986	0.441038	0.62733	1	0.666986	1	0.525419	0.496351	1	0.417743
3P-Glycerate-M+0	0.051562	0	0.06483	0.071918	0.064906	0.064226	0.04648	0.035453	0	0	0.057822	0.055324	0.059763	0.056027	0.028378	0
3P-Glycerate-M+1	0.039543	0.016197	0.010531	0.052962	0.021133	0.0668	0.070421	0.016099	0.043619	0.038899	0.034978	0.030992	0.030716	0	0.055729	0
3P-Glycerate-M+2	0.087006	0	0.087531	0.073167	0	0.128577	0.086582	0.089543	0	0.075558	0	0	0.080917	0.095457	0.09036	0
3P-Glycerate-M+3	0.821889	0.983803	0.837109	0.801953	0.913961	0.740398	0.796517	0.858905	0.956381	0.885542	0.907201	0.913684	0.828604	0.848516	0.825533	1
Citrate-M+0	0.087992	0.089424	0.088386	0.085308	0.469831	0.278167	0.233686	0.332232	0.103028	0.085313	0.097937	0.085405	0.170955	0.18198	0.187353	0.20247
Citrate-M+1	0.058066	0.060707	0.059856	0.05673	0.151735	0.126143	0.147071	0.140439	0.066461	0.059197	0.063718	0.056075	0.075722	0.086529	0.087808	0.098574
Citrate-M+2	0.270159	0.292639	0.278939	0.291361	0.22057	0.30852	0.324144	0.276035	0.332779	0.31298	0.333255	0.336069	0.395259	0.381253	0.380009	0.36217
Citrate-M+3	0.155518	0.157696	0.153733	0.155173	0.085209	0.138082	0.136196	0.124045	0.150518	0.153759	0.155836	0.158323	0.159932	0.159486	0.154141	0.152193
Citrate-M+4	0.202867	0.199883	0.198739	0.195545	0.033409	0.082339	0.083299	0.067179	0.179686	0.195568	0.183141	0.184614	0.102592	0.099594	0.099198	0.097552
Citrate-M+5	0.133035	0.120475	0.131334	0.127595	0.027076	0.049118	0.055422	0.04628	0.099562	0.113191	0.10059	0.109425	0.069869	0.06604	0.066909	0.062791
Citrate-M+6	0.092363	0.079177	0.089013	0.088289	0.01217	0.017631	0.020182	0.01379	0.067966	0.079991	0.065524	0.070089	0.025671	0.025119	0.024583	0.024249
Glucose-M+0	0.157968	0	0.183904	0.132492	0.502058	0.261608	0.129687	0.265039	0.02794	0.359709	0.267233	0.042716	0.158909	0.084479	0.119728	0.161345
Glucose-M+1	0.062221	0.073699	0.076471	0.064832	0.228143	0.076952	0.077153	0.106055	0.026045	0.107892	0.106059	0.032664	0.047775	0.034643	0.052966	0.083375
Glucose-M+2	0.034955	0.084711	0.047225	0	0.131618	0.025851	0.035092	0.064795	0.013923	0.06593	0.064324	0.018138	0.042788	0.029729	0.032584	0.022034
Glucose-M+3	0.017471	0	0.019438	0	0.037638	0.023708	0.022919	0.023001	0.015899	0.043945	0.009305	0.016729	0	0.007699	0.017265	0.021134
Glucose-M+4	0.015707	0.022421	0.239797	0.040533	0.011789	0.036605	0.110805	0.541109	0.191031	0.020245	0.026499	0.049834	0.046202	0.111211	0.119252	0.025446
Glucose-M+5	0.711679	0.819169	0.433164	0.762144	0.088755	0.575276	0.624345	0	0.725162	0.402279	0.52658	0.839918	0.704326	0.732239	0.658207	0.686666
Glucose 6P-M+0	0.024069	0	0	0	0	0	0.160837	0	0	0	0.006785	0	0.012289	0	0	0
Glucose 6P-M+1	0.006618	0	0	0.003449	0	0.008729	0.053577	0.002789	0	0	0.025123	0	0.049794	0.014021	0.033236	0
Glucose 6P-M+2	0.006798	0	0	0.005347	0	0.009753	0	0.005289	0.007844	0	0.031655	0.004145	0	0.024644	0.033054	0
Glucose 6P-M+3	0.013984	0	0	0.004949	0.008258	0	0	0.004242	0	0.00834	0.02122	0.003485	0.027969	0	0.024543	0
Glucose 6P-M+4	0.026177	0.003195	0	0	0	0	0	0	0	0	0.008734	0	0.043905	0.042667	0.029018	0.017476
Glucose 6P-M+5	0.07375	0.044234	0	0	0.075596	0	0.25295	0.040726	0	0	0.061566	0	0	0.045806	0	0
Glucose 6P-M+6	0.848604	0.952571	0	0.986255	0.916146	0.981518	0.532636	0.946954	0.992156	0.99166	0.844915	0.992371	0.866044	0.872862	0.880148	0.982524
Fructose 6P-M+0	0.001968	0	0	0	0.002211	0	0.002556	0.003152	0.002391	0	0.005132	0.006512	0	0	0.001608	0
Fructose 6P-M+1	0	0	0	0	0	0	0	0	0.002944	0	0	0	0	1	0.001499	0
Fructose 6P-M+2	0.001153	0.001806	0.001291	0	0.001556	0.001964	0.000978	0	0.001924	0.02085	0.003155	0	0	0	0.002283	0
Fructose 6P-M+3	0.003206	0	0.002347	0	0	0.00235	0.00252	0.003819	0.002857	0.094811	0.006318	0	0	0	0.004157	0
Fructose 6P-M+4	0	0.009032	0	0.004199	0.003194	0.002737	0	0	0.007097	0.032775	0.00451	0.003419	0.002819	0	0	0
Fructose 6P-M+5	0.044178	0.055945	0.03877	0.039018	0.050642	0	0.038617	0	0.049296	0.851563	0.046169	0.097856	0.040523	0	0	0.039925
Fructose 6P-M+6	0.949495	0.933216	0.957592	0.956783	0.942397	0.992949	0.955329	0.993029	0.933492	0	0.934716	0.892213	0.956658	0	0.990453	0.960075
Asp-M+0	0.294232	0.364175	0.308193	0.35437	0.588833	0.592624	0.582222	0.57907	0.398564	0.390416	0.427223	0.420642	0.584421	0.582834	0.580747	0.584352
Asp-M+1	0.14768	0.150972	0.129307	0.150863	0.186491	0.185373	0.182345	0.185453	0.149405	0.147282	0.15553	0.161075	0.183947	0.182807	0.182247	0.184623
Asp-M+2	0.244838	0.231066	0.242464	0.226292	0.116009	0.11006	0.114035	0.11908	0.228305	0.219684	0.208932	0.203606	0.110758	0.111079	0.111305	0.111581
Asp-M+3	0.18107	0.152856	0.179601	0.160814	0.082458	0.084857	0.092165	0.088499	0.134399	0.141174	0.124029	0.131133	0.091441	0.095518	0.095104	0.091429
Asp-M+4	0.13218	0.100932	0.140434	0.107662	0.026209	0.027086	0.029233	0.027898	0.089326	0.101444	0.084285	0.083543	0.029434	0.027762	0.030596	0.028015
Ribose 5P-M+0	0.109381	0	0.113698	0.099115	0.089502	0.068761	0.055495	0.080144	0.134085	0.128973	0.112991	0.145865	0.103919	0.099945	0.102307	0.101975
Ribose 5P-M+1	0.056908	0	0.063319	0.073425	0.055643	0.023811	0.027436	0.040291	0.078172	0.07311	0.061984	0.070192	0.054467	0.067224	0.034636	0.049267
Ribose 5P-M+2	0.04947	0	0.033269	0.022132	0.030951	0.020846	0.018421	0.02154	0.060958	0.041823	0.045431	0	0.036292	0.032255	0.036088	0.023497
Ribose 5P-M+3	0.016529	0	0.007968	0.007016	0.013154	0.008616	0.009782	0.006934	0.009424	0.011892	0.013337	0	0.016014	0.011404	0.00678	0.007955
Ribose 5P-M+4	0.014517	0	0.028915	0.019227	0.008373	0.020499	0.023484	0.017951	0.024005	0.014764	0.023968	0.015851	0.016819	0.021627	0.017491	0.025892
Ribose 5P-M+5	0.753194	1	0.752829	0.779086	0.802377	0.857468	0.865383	0.833139	0.693356	0.729438	0.74229	0.768091	0.772489	0.767547	0.802697	0.791415
Ala-M+0	0.685027	0.685474	0.685001	0.685178	0.688282	0.687412	0.687779	0.687302	0.686251	0.686102	0.685138	0.685454	0.687864	0.686875	0.688874	0.686372
Ala-M+1	0.205961	0.20593	0.205329	0.205072	0.204233	0.204766	0.204263	0.204617	0.205541	0.205172	0.20553	0.20592	0.204616	0.204839	0.203695	0.205635
Ala-M+2	0.091535	0.091078	0.091703	0.091642	0.090554	0.090787	0.090672	0.090934	0.090814	0.091264	0.091517	0.091418	0.090333	0.091038	0.090396	0.090842
Ala-M+3	0.017477	0.017518	0.017967	0.018108	0.016932	0.017034	0.017285	0.017147	0.017394	0.017462	0.017816	0.017208	0.017187	0.017248	0.017036	0.017151
ILeu-M+0	0.757028	0.729802	0.750193	0.740071	0.743241	0.750078	0.737928	0.728887	0.737377	0.739749	0.749181	0.73625	0.744529	0.747393	0.747969	0.742855
ILeu-M+1	0.170388	0.159809	0.168927	0.173928	0.172508	0.173005	0.170652	0.169862	0.16077	0.172126	0.172241	0.170018	0.16899	0.166976	0.164903	0.173686
ILeu-M+2	0.057755	0.055735	0.062795	0.059795	0.058074	0.059733	0.059528	0.057817	0.054596	0.059382	0.057228	0.06071	0.057913	0.051107	0.056729	0.067455
ILeu-M+3	0.006838	0.006265	0.007511	0.00668	0.006291	0.006679	0.006423	0.006614	0.005547	0.006578	0.005969	0.005786	0.007106	0.005236	0.006054	0.006396
ILeu-M+4	0.00123	0.001512	0.001051	0.001893	0.001021	0.001115	0.001134	0.000953	0.001792	0.000844	0.001349	0.001861	0.001382	0.0016	0.002251	0.001318
ILeu-M+5	0.004922	0.033848	0.007446	0.016782	0.017242	0.006868	0.017864	0.025617	0.031015	0.015769	0.010355	0.018679	0.014987	0.026526	0.007566	0.005827
ILeu-M+6	0.001839	0.013029	0.002078	0.00085	0.001623	0.002521	0.00647	0.01025	0.008903	0.005553	0.003677	0.006697	0.005092	0.001162	0.014528	0.002463
Leu-M+0	0.743921	0.749024	0.745676	0.743166	0.749128	0.747446	0.748478	0.747234	0.743549	0.744314	0.741133	0.744994	0.748924	0.74788	0.748821	0.747614
Leu-M+1	0.173199	0.171978	0.174428	0.175292	0.173461	0.176159	0.173898	0.175317	0.175724	0.177612	0.176721	0.176124	0.17537	0.175639	0.173803	0.178147
Leu-M+2	0.069793	0.065347	0.066659	0.068471	0.064693	0.064053	0.064273	0.06529	0.06806	0.065881	0.06853	0.064997	0.063294	0.063902	0.064299	0.062397
Leu-M+3	0.010245	0.009499	0.010285	0.009829	0.009359	0.009313	0.009576	0.009055	0.009135	0.009444	0.009602	0.01009	0.009215	0.009393	0.009357	0.008797
Leu-M+4	0.001589	0.001974	0.001841	0.00181	0.001713	0.00178	0.00176	0.002038	0.00194	0.001779	0.002164	0.001906	0.001675	0.001677	0.001839	0.001602
Leu-M+5	0.000708	0.001287	0.000708	0.000904	0.001183	0.000753	0.001527	0.000526	0.001053	0.000534	0.001224	0.0011	0.0008	0.000973	0.001144	0.000947
Leu-M+6	0.000545	0.000892	0.000402	0.000528	0.000463	0.000496	0.000487	0.00054	0.000539	0.000438	0.000626	0.00079	0.000722	0.000537	0.000737	0.000496
Gly-M+0	0.464901	0.471551	0.467219	0.470894	0.536582	0.53528	0.532867	0.535193	0.486041	0.478378	0.489583	0.488132	0.535629	0.537332	0.537063	0.53869
Gly-M+1	0.135223	0.135116	0.136148	0.136452	0.153985	0.155718	0.153846	0.15405	0.140863	0.137838	0.141927	0.140823	0.155582	0.156671	0.155245	0.154762
Gly-M+2	0.399876	0.393332	0.396632	0.392654	0.309433	0.309002	0.313287	0.310757	0.373096	0.383784	0.36849	0.371046	0.308789	0.305998	0.307692	0.306548
Ser-M+0	0.140076	0.151889	0.144102	0.150438	0.257435	0.256993	0.252125	0.251785	0.173978	0.160922	0.181574	0.175552	0.248287	0.252733	0.250492	0.253141
Ser-M+1	0.21377	0.219193	0.215188	0.217403	0.298926	0.294988	0.29543	0.293788	0.23336	0.230069	0.237005	0.238322	0.298865	0.29738	0.299447	0.304159
Ser-M+2	0.105744	0.110644	0.107705	0.109759	0.16935	0.167412	0.167514	0.167219	0.119493	0.116319	0.121987	0.121281	0.167852	0.166528	0.168122	0.16921
Ser-M+3	0.54041	0.518275	0.533005	0.522401	0.27429	0.280607	0.284931	0.287208	0.473169	0.492691	0.459435	0.464845	0.284996	0.28336	0.281938	0.27349
Val-M+0	0.755251	0.741138	0.751343	0.749035	0.754652	0.754285	0.749155	0.745571	0.754304	0.754627	0.763092	0.754752	0.753466	0.751946	0.749161	0.750975
Val-M+1	0.168314	0.179644	0.168765	0.17368	0.169493	0.167997	0.17136	0.173684	0.168891	0.168617	0.161611	0.169109	0.170368	0.171168	0.171167	0.172931
Val-M+2	0.065091	0.067529	0.065043	0.065524	0.064688	0.064424	0.064724	0.065719	0.064994	0.064548	0.06419	0.064098	0.065303	0.065597	0.064756	0.064544
Val-M+3	0.009331	0.009693	0.009606	0.009566	0.009423	0.009487	0.00949	0.009593	0.00949	0.009073	0.009039	0.009332	0.009373	0.009378	0.009537	0.009478
Val-M+4	0.00165	0.001634	0.001126	0.001641	0.001596	0.001462	0.001301	0.001495	0.001434	0.001113	0.00153	0.001461	0.001433	0.001698	0.001141	0.001737
Val-M+5	0.000364	0.000362	0.004117	0.000554	0.000148	0.002346	0.00397	0.003937	0.000886	0.002022	0.000539	0.001248	5.6e-05	0.000213	0.004238	0.000335
2HG-M+0	0.425941	0.464416	0.429874	0.44056	0.640561	0.63616	0.638098	0.700685	0.482872	0.46057	0.490577	0.47657	0.638303	0.643109	0.639702	0.637902
2HG-M+1	0.137383	0.145588	0.13778	0.14616	0.19614	0.194826	0.195747	0.120678	0.159138	0.153241	0.153583	0.152198	0.1921	0.194081	0.192898	0.19598
2HG-M+2	0.211598	0.20191	0.213487	0.210147	0.113251	0.120072	0.116239	0.125692	0.192804	0.203033	0.195301	0.199633	0.120361	0.116295	0.119679	0.117785
2HG-M+3	0.089667	0.07843	0.092801	0.084868	0.025572	0.027004	0.025682	0.029002	0.073338	0.076821	0.069376	0.076838	0.029302	0.027899	0.028112	0.028738
2HG-M+4	0.102075	0.082155	0.091524	0.087467	0.012935	0.013209	0.013388	0.014557	0.066987	0.078514	0.067422	0.072356	0.013466	0.013021	0.014108	0.013246
2HG-M+5	0.033336	0.027502	0.034535	0.030798	0.011542	0.008729	0.010845	0.009386	0.024861	0.027821	0.023741	0.022405	0.006468	0.005595	0.005502	0.006348

## Sheet: full_labe over unlab enrichment
	ratio_BRCA_BASAL_C13				ratio_BRCA_METFORMI_C13				ratio_p53_BASAL_C13				ratio_p53_METFORMI_C13
pyruvate	1.99838	0.894866	1.77322	1.54897	0.622336	1.18481	1.24862	0.692053	1.25431	1.26757	1.51223	1.79667	1.83266	1.84679	1.75878	1.58258
lactate	6.9561	6.45916	6.85619	6.15092	6.3956	5.95831	6.65853	8.32391	3.46645	5.36542	3.9422	5.81988	7.69251	8.00947	8.20787	8.20275
fumarate	0.223207	0.134271	0.24285	0.197309	0.020923	0.024931	0.026101	0.024954	0.130257	0.146552	0.135694	0.119387	0.032701	0.032825	0.032691	0.032921
succinate	0.442656	0.320943	0.41568	0.378505	0.017493	0.019044	0.019216	0.019275	0.23562	0.279085	0.211587	0.227472	0.025191	0.023919	0.025917	0.024706
ketoglutarate	0.037481	0.024168	0.038145	0.030443	0.005615	0.004666	0.005015	0.003783	0.019093	0.029201	0.020738	0.022883	0.007053	0.005263	0.008084	0.003997
malate	0.409939	0.203502	0.410964	0.292421	0.037556	0.045739	0.045678	0.040001	0.223622	0.264538	0.209518	0.194248	0.050869	0.050813	0.050218	0.050392
glutamate	0.30788	0.22147	0.289536	0.256799	0.006663	0.007813	0.008105	0.007024	0.157702	0.19981	0.142904	0.152128	0.011201	0.01078	0.011471	0.011327
p-enolpyruvate	0.227756	0.169617	0.392677	0.421529	0	1.23516	1.45871	0	0	0.204755	0.200881	0.032787	2.7947		0.610778	0.748964
G3P						20.8754		11.1125					24.8243			0
DiOH		0		29.07		26.6852					40.2403	21.1828			40.8307
2PG			10.5635	2.06988	2.53816	2.53444	2.15117	2.16341	2.65076		2.00288		3.42358	3.05353		2.622
3P-Glycerate	15.94		12.9124	11.1509	14.0813	11.528	17.1367	24.2263			15.6896	16.5151	13.8648	15.1448	29.0908
Citrate	1.04968	0.885414	1.0071	1.03494	0.025902	0.063383	0.086363	0.041507	0.659687	0.937617	0.669044	0.820669	0.150161	0.13803	0.131212	0.119765
Glucose	4.50522		2.35538	5.7524	0.176783	2.199	4.81424	0	25.9541	1.11835	1.97049	19.663	4.43225	8.66773	5.49753	4.25588
Glucose6P	35.2572						3.31166				124.52		70.4741
Fructose6P	482.405				426.155		373.791	315.044	390.466		182.142	137.006			615.856
aspartate	0.449236	0.277151	0.45567	0.303812	0.04451	0.045705	0.05021	0.048177	0.22412	0.259835	0.197285	0.198609	0.050364	0.047632	0.052684	0.047941
Ribose 5P	6.88594		6.62128	7.86046	8.96496	12.4703	15.5939	10.3955	5.17103	5.65574	6.56949	5.26576	7.43358	7.67973	7.846	7.76087
alanine	0.025513	0.025557	0.026229	0.026428	0.0246	0.02478	0.025132	0.024949	0.025346	0.025452	0.026003	0.025105	0.024986	0.025111	0.02473	0.024988
isoleucine	0.002429	0.017852	0.002769	0.001148	0.002184	0.003362	0.008768	0.014062	0.012073	0.007506	0.004908	0.009096	0.00684	0.001555	0.019423	0.003316
leucine	0.000733	0.001191	0.000539	0.000711	0.000618	0.000664	0.000651	0.000722	0.000726	0.000588	0.000844	0.001061	0.000963	0.000718	0.000984	0.000664
glycine	0.860132	0.834123	0.848921	0.833846	0.576675	0.577273	0.587927	0.580645	0.767624	0.80226	0.75266	0.760135	0.576497	0.569476	0.572917	0.569061
serine	3.85796	3.41219	3.6988	3.47254	1.06547	1.09189	1.13012	1.14069	2.7197	3.06168	2.53029	2.64791	1.14785	1.12118	1.12553	1.08038
valine	0.000481	0.000488	0.00548	0.00074	0.000196	0.00311	0.0053	0.00528	0.001175	0.002679	0.000706	0.001654	7.43e-05	0.000284	0.005657	0.000446
2HG	0.078264	0.059218	0.080337	0.069907	0.018018	0.013721	0.016996	0.013396	0.051485	0.060406	0.048395	0.047013	0.010133	0.0087	0.008601	0.009952
